# Supplementary material for: Pharmacokinetics and Pharmacodynamics of T-Cell Bispecifics in the Tumour Interstitial Fluid
Source: Pharmaceutics. 2021 Dec 7;13(12):2105. doi: 10.3390/pharmaceutics13122105 (PMC8705663; doi:10.3390/pharmaceutics13122105)
Supplement: Supplementary file 1 [file pharmaceutics-13-02105-s001.zip]

Archive with 1 entries (1 files):
- pharmaceutics-1479569-supplementary.pdf
